# Supplementary material for: First Principle Study on the Z-Type Characteristic Modulation of GaN/g-C3N4 Heterojunction
Source: Molecules. 2024 Nov 14;29(22):5355. doi: 10.3390/molecules29225355 (PMC11596736; doi:10.3390/molecules29225355)
Supplement: Supplementary file 1 [file molecules-29-05355-s001.zip]

Archive with 1 entries (1 files):
- molecules-3265531-supplementary.pdf
